# Supplementary material for: Analysis of the population structure of Macrolophus pygmaeus (Rambur) (Hemiptera: Miridae) in the Palaearctic region using microsatellite markers
Source: Ecol Evol. 2012 Nov 8;2(12):3145–59. doi: 10.1002/ece3.420 (PMC3539007; doi:10.1002/ece3.420)
Supplement: Supplementary file 3 [file ece30002-3145-SD6.txt]

Canary I. UK France Greece
Locus Ten-S Cas-P Por-P Arg-S Ben-S Mor-S Val-S Col-E Nim-F Alb-I San-I Vil-I Kal-G Cay-G Ist-T C
Mp13 N 5 10 13 11 15 7 20 9 6 13 12 10 7 9 4 3
Ae 7.0 5.8 7.2 7.9 7.7 6.1 8.5 4.1 2.9 8.2 7.7 7.1 2.5 3.0 1.6 1.9
Ar 4.5 5.2 5.6 5.7 5.6 5.2 6.1 4.6 3.3 5.8 5.5 5.2 3.5 3.9 2.3 2.2
Pa 0010104101101000
Ho 0.571 0.833 0.920 0.750 0.769 0.846 0.765 0.800 0.818 0.962 0.808 0.917 0.682 0.642 0.267 0.550
He 0.857 0.826 0.860 0.873 0.870 0.837 0.882 0.758 0.653 0.879 0.870 0.859 0.595 0.664 0.361 0.483
Fis 0.314 -0.009 -0.071 0.130 0.117 -0.011 0.126 -0.057 -0.260 c 0.067 -0.093 -0.150 0.019 0.132 -0.142
Mp24 N 3322436332235723
Ae 3.4 1.6 1.4 2.3 1.9 1.5 2.3 1.9 1.7 1.5 1.6 1.4 1.6 2.0 1.2 1.5
Ar 3.0 2.1 1.8 2.0 2.3 2.1 3.0 2.2 2.4 1.8 1.9 1.9 2.5 2.9 1.3 2.1
Pa 0100001000010100
Ho 0.143 0.125 0.040 0.250 0.133 0.154 0.441 0.550 0.364 0.269 0.083 0.292 0.059 0.340 0.067 0.400
He 0.703 0.363 0.285 0.560 0.460 0.345 0.567 0.479 0.409 0.324 0.378 0.295 0.374 0.495 0.131 0.337
Fis 0.800 0.619 0.840 0.518 0.698* 0.461 0.197 -0.244 0.113 0.079 0.757 -0.126 0.822* 0.291 0.000 -0.192
Mp26 N 2686655355453223
Ae 1.6 1.6 2.3 3.5 1.7 2.3 1.3 1.6 2.8 2.2 2.5 2.7 1.3 1.2 1.2 2.5
Ar 2.0 2.4 3.4 3.8 2.7 3.5 1.9 2.3 3.2 2.9 2.6 2.9 1.8 1.6 1.3 2.6
Pa 0100010010000000
Ho 0.222 0.280 0.280 0.800 0.392 0.600 0.152 0.300 0.700 0.630 0.423 0.625 0.238 0.115 0.067 0.550
He 0.366 0.383 0.563 0.713 0.417 0.568 0.228 0.392 0.647 0.549 0.597 0.635 0.220 0.193 0.131 0.596
Fis 0.407 0.206 0.507* -0.126 0.060 -0.059 0.247 0.140 -0.086 -0.151 0.272 -0.010 -0.087 0.345 0.000 0.032
Mp27 N 1324422213432211
Ae NA 1.2 1.4 1.3 1.4 1.7 1.3 1.1 NA 1.5 1.6 1.2 1.2 1.4 NA
Ar 1.0 1.5 1.8 1.9 2.1 1.9 1.7 1.2 1.0 2.1 2.4 1.8 1.4 1.8 1.0 1.0
Pa 0000100000000000
Ho NA 0.125 0.292 0.200 0.314 0.231 0.235 0.050 NA 0.222 0.385 0.208 0.111 0.282 NA NA
He NA 0.160 0.290 0.236 0.296 0.397 0.237 0.099 NA 0.328 0.372 0.194 0.160 0.267 NA NA
Fis NA -0.030 -0.150 -0.048 -0.123 0.294 -0.119 0.000 NA 0.255 -0.131 -0.075 -0.030 -0.152 NA NA
Mp29 N 4777877656768553
Ae 3.2 5.2 3.8 3.1 3.2 4.9 3.0 4.2 2.6 2.9 4.5 2.9 3.9 2.8 1.8 2.4
Ar 3.5 4.4 4.1 3.9 3.6 4.7 3.6 4.2 3.0 3.7 4.2 3.8 4.3 3.2 2.9 2.5
Pa 0020001000101000
Ho 0.556 0.739 0.720 0.700 0.745 0.750 0.469 0.800 0.550 0.444 0.654 0.375 0.591 0.462 0.400 0.550
He 0.686 0.808 0.739 0.678 0.691 0.797 0.668 0.764 0.612 0.649 0.779 0.655 0.745 0.641 0.455 0.581
Fis 0.200 0.060 0.013 -0.033 -0.096 0.062 0.301 -0.048 0.103 0.320 0.148 0.427 0.211 0.281 0.120 0.054
Mp33 N 1554336355344423
Ae NA 1.5 1.5 1.4 1.3 1.3 1.3 1.6 1.5 1.4 1.4 1.5 1.5 1.2 1.3 1.2
Ar 1.0 2.3 2.4 2.0 1.7 1.8 1.9 2.1 2.2 2.2 1.9 2.2 2.1 1.7 1.8 1.6
Pa 0200001010001100
Ho NA 0.120 0.280 0.250 0.118 0.167 0.206 0.400 0.227 0.333 0.308 0.250 0.318 0.176 0.267 0.150
He NA 0.327 0.325 0.278 0.202 0.239 0.222 0.377 0.328 0.298 0.271 0.337 0.323 0.166 0.239 0.191
Fis NA 0.593 0.138 -0.067 0.358 -0.023 -0.052 -0.192 0.219 -0.122 -0.140 0.166 -0.118 -0.061 -0.120 -0.036
Mp34 N 5 12131016 9 12 7 6 1 1 9 7 13 5 8
Ae 6.3 6.1 6.6 7.5 5.9 6.7 6.7 5.9 5.7 5.8 5.6 5.9 3.5 5.0 2.3 5.0
Ar 4.1 5.4 5.4 5.6 5.4 5.2 5.4 4.5 4.6 5.1 5.2 5.2 4.0 5.0 3.0 4.9
Pa 0000000000000200
Ho 0.625 0.520 0.667 0.650 0.787 0.667 0.676 0.450 0.550 0.519 0.577 0.565 0.050 0.500 0.533 0.632
He 0.842 0.836 0.848 0.867 0.831 0.851 0.850 0.831 0.824 0.827 0.821 0.830 0.710 0.799 0.572 0.799
Fis 0.195 0.366* 0.205 0.250 0.053 0.204 0.191 0.451* 0.325 0.368* 0.287 0.321 0.927* 0.366* -0.014 0.215
Mp42 N 2354324444465424
Ae 2.0 2.2 2.2 2.8 1.9 1.6 2.4 3.6 3.5 3.0 2.4 3.9 2.2 1.6 1.2 2.9
Ar 2.0 2.2 2.5 3.1 2.1 1.9 2.6 3.6 3.4 3.0 2.7 3.8 3.1 2.3 1.3 3.2
Pa 0000001000010000
Ho 0.778 0.542 0.680 0.600 0.563 0.385 0.824 0.750 0.864 0.704 0.615 0.708 0.650 0.396 0.067 0.800
He 0.503 0.537 0.544 0.638 0.463 0.385 0.582 0.719 0.714 0.662 0.575 0.746 0.545 0.359 0.131 0.658
Fis -0.600 -0.042 -0.257 0.060 -0.218 -0.200 -0.451 -0.056 -0.253 -0.086 -0.071 0.035 -0.199 -0.158 0.000 -0.223
Mp54 N 510868684569691 65
Ae 4.4 4.6 6.5 4.9 4.0 4.9 4.5 3.4 4.0 4.0 6.2 4.3 3.7 4.3 2.5 2.7
Ar 4.1 4.6 5.2 4.5 3.9 4.5 4.6 3.5 3.8 4.1 5.0 4.1 4.4 4.4 3.5 3.3
Pa 0200000000000000
Ho 0.778 0.520 0.750 0.900 0.712 0.846 0.765 0.850 0.636 0.630 0.792 0.652 0.526 0.288 0.467 0.600
He 0.771 0.781 0.847 0.795 0.748 0.797 0.778 0.704 0.752 0.753 0.838 0.765 0.730 0.768 0.595 0.628
Fis -0.009 0.322 0.115 -0.138 0.033 -0.065 0.017 -0.214 0.142 0.156 0.054 0.151 0.255 0.620* 0.152 -0.002
AverageN 3.1 6.6 7.0 6.0 7.4 4.9 7.8 4.6 4.4 6.1 6.2 5.8 5.6 6.3 3.2 3.7
Ae 3.1 3.3 3.7 3.8 3.2 3.5 3.5 3.1 2.7 3.4 3.7 3.4 2.4 2.5 1.4 2.2
Ar 2.8 3.4 3.6 3.6 3.3 3.4 3.4 3.1 3.0 3.4 3.5 3.4 3.0 3.0 2.0 2.6
Pa 0.0 0.7 0.3 0.0 0.2 0.1 0.9 0.1 0.2 0.1 0.2 0.2 0.3 0.4 0.0 0.0
Ho 0.408 0.423 0.514 0.567 0.504 0.516 0.504 0.550 0.523 0.524 0.516 0.510 0.358 0.356 0.237 0.470
He 0.525 0.558 0.589 0.626 0.553 0.580 0.557 0.569 0.549 0.585 0.611 0.591 0.489 0.484 0.291 0.475
Fis 0.145 0.232 0.149 0.061 0.098 0.074 0.051 -0.024 0.034 0.080 0.138 0.088 0.181 0.172 0.030 -0.033
Supplementary material - Table 1
Portugal Spain Italy Turkey
