# Supplementary material for: Analysis of the population structure of Macrolophus pygmaeus (Rambur) (Hemiptera: Miridae) in the Palaearctic region using microsatellite markers
Source: Ecol Evol. 2012 Nov 8;2(12):3145–59. doi: 10.1002/ece3.420 (PMC3539007; doi:10.1002/ece3.420)
Supplement: Supplementary file 6 [file ece30002-3145-SD3.txt]

0.0 0.1 0.2 0.3 0.4
0.0
0.1
0.2
0.3
0.4
Fst
Fst-ENA
